# Supplementary material for: Multi-Axis Functional Mechanisms of the Milpa Diet in Obesity: A Scoping Review
Source: Nutrients. 2026 Jun 19;18(12):1991. doi: 10.3390/nu18121991 (PMC13306012; doi:10.3390/nu18121991)
Supplement: Supplementary file 1 [file nutrients-18-01991-s001.zip]

Archive with 1 entries (1 files):
- nutrients-4345812-supplementary.pdf
